# Supplementary material for: Downregulation of MMP-9 Enhances the Anti-Migratory Effect of Cyclophosphamide in MDA-MB-231 and MCF-7 Breast Cancer Cell Lines
Source: Int J Mol Sci. 2021 Nov 26;22(23):12783. doi: 10.3390/ijms222312783 (PMC8657655; doi:10.3390/ijms222312783)
Supplement: Supplementary file 1 [file ijms-22-12783-s001.zip]

Archive with 1 entries (1 files):
- ijms-1472141-supplementary.pdf
